# Supplementary material for: Effect of Zwitterionic Additives on Solvation and Transport of Sodium and Potassium Cations in (Ethylene Oxide)10: A Molecular Dynamics Simulation Study
Source: Nanomaterials (Basel). 2024 Jan 19;14(2):219. doi: 10.3390/nano14020219 (PMC10818316; doi:10.3390/nano14020219)
Supplement: Supplementary file 1 [file nanomaterials-14-00219-s001.zip]

Archive with 1 entries (1 files):
- nanomaterials-2742706-supplementary.pdf
